# Supplementary material for: Variable Assembly and Procapsid Binding of Bacteriophage P22 Terminase Subunits in Solution
Source: Pathogens. 2024 Dec 3;13(12):1066. doi: 10.3390/pathogens13121066 (PMC11728703; doi:10.3390/pathogens13121066)
Supplement: Supplementary file 1 [file pathogens-13-01066-s001.zip]

Archive with 1 entries (1 files):
- pathogens-3281609-supplementary.pdf
